# Supplementary material for: Potential Biomarkers Associated with Prognosis and Trastuzumab Response in HER2+ Breast Cancer
Source: Cancers (Basel). 2023 Sep 1;15(17):4374. doi: 10.3390/cancers15174374 (PMC10486824; doi:10.3390/cancers15174374)
Supplement: Supplementary file 1 [file cancers-15-04374-s001.zip]

Archive with 2 entries (2 files):
- cancers-2475026-File S1-original WB.zip
- cancers-2475026-supplementary-FigureS1-S7.zip
